# Supplementary material for: Molecular Characterization of Rifampicin-Resistant Staphylococcus aureus Isolates from Retail Foods in China
Source: Antibiotics (Basel). 2021 Dec 4;10(12):1487. doi: 10.3390/antibiotics10121487 (PMC8698944; doi:10.3390/antibiotics10121487)
Supplement: Supplementary file 1 [file antibiotics-10-01487-s001.zip]

Archive with 1 entries (1 files):
- antibiotics-1451076-supplementary.pdf
